# Supplementary material for: Association between Dietary Diversity Score and Metabolic Syndrome in Korean Adults: A Community-Based Prospective Cohort Study
Source: Nutrients. 2022 Dec 13;14(24):5298. doi: 10.3390/nu14245298 (PMC9784032; doi:10.3390/nu14245298)
Supplement: Supplementary file 1 [file nutrients-14-05298-s001.zip]

Archive with 1 entries (1 files):
- nutrients-2066609-supplementary.pdf
